# Supplementary material for: Anxious Traits Intensify the Impact of Depressive Symptoms on Stigma in People Living with HIV
Source: Brain Sci. 2025 Jul 24;15(8):786. doi: 10.3390/brainsci15080786 (PMC12384492; doi:10.3390/brainsci15080786)
Supplement: Supplementary file 1 [file brainsci-15-00786-s001.zip]

Archive with 1 entries (1 files):
- brainsci-3726883-supplementary.pdf
